# Supplementary material for: Comparative Analysis of Gut Microbiota Patterns in Irritable Bowel Syndrome, Anxiety, and Autoimmune Disorders
Source: Biomedicines. 2026 Apr 28;14(5):1005. doi: 10.3390/biomedicines14051005 (PMC13205036; doi:10.3390/biomedicines14051005)
Supplement: Supplementary file 1 [file biomedicines-14-01005-s001.zip]

Archive with 2 entries (2 files):
- Supplementary materials.pdf
- Supplementary Table S3_Anonymized dataset.xlsx
