# Supplementary material for: Comparative Analysis of Gut Microbiota Patterns in Irritable Bowel Syndrome, Anxiety, and Autoimmune Disorders
Source: Biomedicines. 2026 Apr 28;14(5):1005. doi: 10.3390/biomedicines14051005 (PMC13205036; doi:10.3390/biomedicines14051005)
Supplement: Supplementary file 1 [file biomedicines-14-01005-s001.zip › Supplementary Table S3_Anonymized dataset.xlsx]

## Sheet: Supplementary Table S3
Subject	Group	BIOINDICATORS								PHYLUM LEVEL									GENUS LEVEL																										SPECIES LEVEL
		pH	Biodiversity	Firmicutes / bacteroidetes ratio	Butyrate production (%)	Lactate production (%)	Acetate / propionate (%)	Mucin degradation (%)	LPS-positive bacteria (%)	Firmicutes (%)	Bacteroidetes (%)	Proteobacteria (%)	Actinobacteria (%)	Verrucomicrobia (%)	Fusobacteria (%)	Cyanobacteria (%)	Euryarchaeota (%)	Tenericutes (%)	Prevotella spp. (%)	Desulfobacter spp.(%)	Desulfovibrio spp.(%)	Desulfuromonas spp.(%)	Oscillibacter spp.(%)	Alistipes spp.(%)	Methanobrevibacter spp.(%)	Methanobacteria (%)	Citrobacter spp.(%)	Enterobacter spp. (%)	Escherichia spp. (%)	Klebsiella spp.(%)	Providencia spp. (%)	Pseudomonas spp.(%)	Serratia spp. (%)	Sutterella spp. (%)	Enterococcus spp.(%)	Ruminococcus spp.(%)	Eubacterium spp.(%)	Bacteroides spp.(%)	Dorea spp. (%)	Bifidobacterium spp. (%)	Lactobacillus spp. (%)	Clostridium spp.(%)	Streptococcus spp. (%)	Candida spp. (%)	Akkermansia muciniphila (%)	Prevotella copri (%)	Faecalibacterium prausnitzii (%)	Bilophila wadsworthia (%)	Bifidobacterium adolescentis (%)
S8	HC	7	2.84	1.2	16.2	1.1	5.3	30.7	1.052	47.351	40.116	6.386	1.3	1.223	0.004	0.028	0	0.004	30.708	0	0.244	0	0.106	1.71	0	0	0	0	0.02	0	0	0	0	1.032	0	5.204	1.085	1.832	0.142	1.101	0	1.032	0.077	0	0.016	18.626	7.649	0.02	0.886
S14	HC	7	3.15	1.3	11.6	1.7	28.8	9.7	2.181	52.192	38.78	4.833	2.134	0.004	0	0.123	0.04	0.023	9.746	0.659	0	0	0.379	5.536	0.04	0.04	0.004	0.077	0.413	0.053	0	0	0	1.634	0	5.038	0.721	17.726	0.238	1.682	0.001	1.973	0.292	0	0.003	9.164	5.195	0.104	0.455
S17	HC	7	3.1	1.2	5.9	1.4	21.5	7.9	18.582	41.52	33.906	22.988	0.433	0	0	0.166	0	0	7.866	0	0.018	0	0.007	3.781	0	0	2.626	1.076	6.093	2.051	0	0	0	6.736	0.213	2.781	0.755	15.505	0.527	0.372	0.007	0.238	0.397	0	0	0	2.185	0.079	0.098
S35	HC	6	2.82	1.8	16.8	0.4	35	0.3	1.723	55.615	31.49	8.947	0.582	0.311	0.002	0.015	0	1.038	0.005	0	0.002	0	0.104	3.447	0	0	0	0	1.184	0	0	0	0	0.539	0	5.565	0.138	24.78	0.218	0.311	0.107	1.14	0.163	0	0.294	0.002	10.357	0.272	0
S38	HC	6.5	2.25	0.7	13.3	4.6	47.5	0	5.032	35.741	48.796	9.282	3.911	0	0	0.211	0	0	0.035	0	0	0	0.021	0.339	0	0	0.608	2.687	0.55	1.17	0	0	0	0.016	0.218	1.154	0.049	45.591	0	3.797	0.002	0.755	0.318	0	0	0	3.792	0	0
S49	HC	6	2.84	1.4	10.1	0.7	44.2	0.1	0.015	53.786	39.477	5.149	0.844	0.11	0.002	0.037	0	0.015	0	0	0.017	0	0.023	6.695	0	0	0	0	0.012	0	0	0.002	0	0.002	0	4.202	0.515	29.625	0.363	0.524	0.159	1.262	0.458	0	0.11	0	4.201	0.323	0
S50	HC	8	3.08	1.3	6.8	16.7	31.4	1	1.828	42.508	33.663	4.13	16.954	1.014	0	0.111	0.003	0.006	0.011	0	0.017	0	0.063	9.094	0.003	0.003	0	0	0.437	0	0	0.003	0	1.388	0.043	3.013	0.745	17.131	0.386	16.651	0.003	4.207	0.82	0	0.991	0.006	2.211	1.105	8.3
S58	HC	7	3.14	1.2	11.6	1.4	35.4	0	4.157	48.061	41.716	7.298	1.828	0.044	0.005	0.034	0.036	0.011	0.006	0	0.858	0	0.065	8.149	0.019	0.036	0	0.002	0.03	0	0	0.98	0	3.145	0.002	3.41	2.687	21.398	0.84	1.344	0.014	1.263	0.308	0.01	0.04	0	4.298	0.004	0
S1	IBS	7	2.8	0.7	8	2.1	36.3	16.4	1.055	28.677	43.812	5.007	2.216	16.624	0	2.542	0	0.204	0.004	0.002	0.084	0	0.002	17.413	0	0	0	0	0.679	0	0	0	0	0.375	0	3.915	3.912	18.849	0.051	2.107	0.009	4.832	0.058	0	16.351	0	0.002	0.271	1.497
S3	IBS	6.5	3.11	1.3	7.5	0.3	24.1	12.9	1.912	50.853	38.928	5.742	0.228	0.011	0	1.257	0	0.023	12.863	0.001	0.357	0	0.12	4.075	0	0	0.004	0.042	0.014	0.018	0	0	0	1.835	0.019	2.529	1.859	15.94	0.287	0.013	0.014	2.202	0.108	0	0.006	12.62	1.726	0.492	0
S4	IBS	6.5	2.78	1.2	18.8	0.8	39.1	1	0.551	50.382	42.697	4.284	1.091	0.313	0	0.018	0	0.026	0.677	0	0.008	0	0.237	10.088	0	0	0	0.004	0.524	0	0	0.002	0.002	0.018	0	9.754	0.185	27.327	0.155	0.842	0.002	0.938	0.432	0	0.303	0.563	8.059	0.36	0.607
S6	IBS	6	3.12	1.9	12	1	26.9	0.3	0.449	59.573	32.006	2.757	1.135	0.337	0.001	0.127	0.015	0.288	0.002	0.006	0.587	0	0.205	1.932	0.015	0.015	0.021	0.018	0.309	0.015	0.001	0.001	0	0.083	0.087	5.17	0.172	23.013	0.097	0.896	0.017	2.095	0.273	0	0.328	0	6.093	0.061	0
S7	IBS	6.5	2.58	0.8	13.6	0.4	45.3	4.1	0.148	39.787	48.269	6.176	0.637	4.134	0.005	0.004	0	0	0.025	0.009	0.01	0	0.052	5.944	0	0	0	0	0.083	0.001	0	0	0	0.064	0	4.675	2.239	38.137	0.258	0.299	0.014	0.616	1.215	0	4.048	0.023	4.797	0.534	0.255
S10	IBS	6.5	2.73	5.5	27.9	0.8	11.9	14.1	3.984	78.125	14.207	5.621	0.919	0.008	0.015	0.002	0	0.042	14.092	0	0	0	0.002	0.006	0	0	0	0.002	0.015	0	0	0	0	3.966	0.002	4.391	0.019	0.052	0.239	0.779	0.006	1.163	0.45	0	0.008	0	19.1	0	0
S13	IBS	7.5	2.42	0.8	8.6	1.3	49.1	0.2	1.747	39.988	47.992	9.284	1.522	0.152	0.003	0.036	0	0.003	0.009	0	0.013	0	0.061	0.46	0	0	0.003	0.7	0.013	0.731	0	0.001	0.002	0.298	0.004	1.961	0.645	43.11	0.377	1.337	0.004	0.339	0.037	0.001	0.143	0.004	3.826	0.212	0
S16	IBS	5.5	2.63	1.1	15.6	0.3	44.5	1.5	0.291	49.642	44.164	2.312	0.588	1.538	0	1.012	0	0.004	0.007	0	0.002	0	0.235	7.49	0	0	0.02	0.132	0.105	0.025	0	0.002	0	0.007	0	3.974	0.22	32.996	0.148	0.28	0.004	2.842	0.188	0	1.503	0.004	10.926	0.523	0
S19	IBS	7	3.22	1.6	10.8	0.3	19.5	16.8	2.678	52.997	33.113	6.277	0.516	5.713	0.003	0.008	0.022	0.058	11.216	0	0.14	0	0.366	4.597	0.022	0.022	0	0.904	1.36	0.012	0	0	0.003	0.399	0.002	6.102	0.78	12.19	0.139	0.272	0.018	2.539	0.261	0	5.599	10.941	3.566	0.411	0.002
S21	IBS	6.5	3.07	1.8	16.7	0.4	15.5	21.7	1.318	59.77	33.111	4.102	0.516	0.095	0.003	0.539	0	0.03	21.574	0.043	0	0	0.046	2.748	0	0	0	0.122	0.095	0.03	0	0.02	0	1.052	0	5.732	0.289	6.961	0.309	0.233	0.141	4.588	0.151	0	0.092	16.253	9.791	0.053	0.145
S22	IBS	6.5	2.09	7	4.2	14.6	49.9	14.1	1.497	32.45	49.028	2.17	14.246	0	0.017	0.002	0	0.007	14.104	0	0	0	0.002	0	0	0	1.161	0.133	0	0.204	0	0	0	0	0.378	4.163	0	34.828	0	14.18	0.039	2.968	0.091	0	0	0	0.002	0	0
S24	IBS	6.5	3.21	1.2	10.6	2.3	23.5	7.8	3.2	40.313	33.173	11.9	2.344	9.976	0	0.503	0	0.409	0.002	0	0.044	0	0.32	7.341	0	0	0	0.002	0.01	0	0	0	0	3.216	0	6.302	1.298	15.481	0.102	2.291	0	0.693	0.162	0	7.789	0.002	2.851	0.126	0.591
S25	IBS	7	3.16	1.2	4.1	0	28.6	3.4	2.552	44.459	36.872	5.091	0.252	3.23	0.012	0.028	0	5.537	3.364	0.002	0.777	0	1.218	10.133	0	0	0	0	0.059	0.012	0	0	0	2.482	0	2.337	0.674	14.814	0.284	0.021	0.017	2.726	0.007	0	0.002	1.853	0.958	0.165	0
S27	IBS	7	3.1	1.6	14.5	0	26.2	1.5	0.273	56.974	35.914	3.845	0.137	1.558	0.004	0.035	0	0.078	0.008	0.002	0.147	0	0.397	5.765	0	0	0	0	0.271	0	0	0	0	0.002	0.002	5.857	1.684	20.02	0.075	0.002	0	1.742	0.144	0	1.485	0.001	5.843	0.019	0
S30	IBS	6.5	2.89	1.5	17.5	1.1	34.9	0.3	4.588	54.133	35.426	5.752	0.89	0.396	0	0.003	0	0.014	0.01	0.024	0.054	0	0.149	4.561	0	0	0.003	0.014	0.43	0.003	0	0.017	0	4.121	0.294	3.613	2.125	26.021	0.277	0.815	0.003	2.233	1.177	0	0.311	0	10.383	0.25	0.321
S40	IBS	6.5	2.66	1.4	18.7	0.2	19.8	27.1	1.65	54.383	39.864	2.236	0.364	0.109	0.005	0.109	0	0.024	27.016	0	0.019	0	0.042	0.593	0	0	0	0.031	0.007	0.054	0	0	0	1.558	0	6.835	0.342	9.828	0.137	0.13	0	3.234	0.052	0	0.04	26.002	10.171	0.017	0.087
S41	IBS	8.5	3.22	2.4	12.1	1.1	26.1	5	0.065	60.023	25.277	2.359	1.846	5.663	0	0.174	0	2.963	0.213	0	0.058	0	0.472	2.002	0	0	0	0	0.037	0	0	0	0	0.028	0.004	9.271	0.735	19.613	0.181	1.036	0.013	3.796	0.09	0	4.756	0.008	2.013	0.075	0.57
S42	IBS	7	2.66	1	14.3	0.1	38.6	0	4.562	46.003	45.013	6.079	0.26	0.008	0.001	0.004	0	1.573	0.004	0	0.034	0	0.15	5.446	0	0	0.485	1.06	0.027	0.461	0.001	0.003	0.006	2.52	0.077	3.308	0.006	32.268	0.392	0.007	0.018	1.104	2.318	0	0.007	0.003	10.557	0.299	0
S43	IBS	6.5	2.67	1	11.6	2.7	38.3	0.1	1.109	44.879	44.464	6.095	2.024	0.003	0.004	0.027	0	0.011	0.05	0	0.004	0	0.13	4.864	0	0	0.359	0.023	0.662	0.02	0	0.001	0	0.044	0.006	2.695	2.974	32.245	0.118	1.667	0.779	0.935	0.529	0	0.002	0.002	3.357	0.485	0.724
S47	IBS	6.5	2.66	1.5	25.5	0.8	35.1	0.9	1.74	56.559	36.747	4.109	1	0.905	0	0.01	0	0.003	0.018	0	0.003	0	0.092	6.896	0	0	0	0.016	0.102	0.021	0	0	0	1.601	0	4.277	0.113	23.178	0.367	0.785	0	1.178	0.68	0	0.897	0.013	17.935	0.055	0
S48	IBS	6.5	3.03	1.3	14.7	0	19.8	14.2	2.677	51.432	39.806	7.272	0.126	0.002	0.004	0.032	0	0.012	14.241	0	0.094	0	0.12	4.676	0	0	0.002	0.013	0.883	0.008	0	0	0	1.77	0.012	5.908	0.39	12.417	0.128	0.004	0.006	1.988	0.072	0	0	12.611	7.863	0	0
S51	IBS	6.5	2.18	0.7	12.3	0.3	55.2	0.1	3.412	36.892	56.616	4.038	0.359	0.113	0.005	0.011	0	0.002	0.006	0	0.035	0	0.047	4.886	0	0	0	0.001	0.114	0.001	0	0.104	0	3.193	0.003	1.715	1.324	46.919	0.157	0.295	0.016	0.547	0.092	0	0.11	0	7.739	0.084	0
S53	IBS	6	2.81	0.9	6.1	0.5	23.3	23	4.912	42.9	47.654	7.386	0.605	0.494	0.004	0.273	0	0.03	22.521	0	0.703	0	0.792	3.793	0	0	0.002	0.02	0.176	0.171	0.002	0	0	4.541	0.03	3.348	0.963	17.343	0.147	0.232	0.013	1.353	0.126	0	0.466	18.297	0.802	0.21	0.03
S54	IBS	7	3.07	2	16.9	0.5	8.2	13.8	4.86	58.615	29.799	8.658	0.561	1.511	0.002	0.009	0.002	0.009	12.308	0	0.022	0	0.174	0.17	0.002	0.002	0.009	0.013	2.334	0.799	0	0	0.002	1.703	0.015	4.825	0.478	5.674	0.125	0.18	0.279	3.386	3.38	0	1.487	0.783	11.333	0.159	0.095
S55	IBS	6.5	2.38	0.6	11.1	0.1	34.1	23.6	5.107	32.152	58.218	8.608	0.092	0	0.002	0.53	0	0	23.573	0	0.013	0	0.019	1.934	0	0	0	0	0.002	0	0	0.017	0	5.088	0	1.185	0.4	30.132	0.226	0.004	0.067	0.582	0.517	0	0	23.437	8.765	0.245	0
S56	IBS	6.5	2.56	0.7	8.6	0	41.1	12.2	3.56	37.149	55.947	5.415	0.219	0.691	0.002	0.022	0	0.006	12.166	0	0.919	0	0.154	3.138	0	0.000	0.045	0.003	0.002	0	0	0	0	3.51	0.001	3.507	1.159	35.021	0.151	0.006	0.011	0.891	0.823	0.001	0.078	12.031	3.549	0.318	0
S59	IBS	6	2.13	0.8	14	0.2	43.3	0	14.468	36.119	46.371	15.742	0.183	0	0.06	0	0	0	0.002	0	0.095	0	0	0.243	0	0	0.002	0.002	0.535	0.002	0.002	0	0	13.926	0.004	2.289	0.033	42.027	0.274	0.168	0.009	1.141	0.613	0	0	0	8.987	0.091	0
S2	AI	6	2.76	1.2	16.4	0.1	15	20.3	0.089	49.649	40.956	7.163	0.19	0.089	0	0.016	0	0.005	20.277	0	0.535	0	0.069	0.904	0	0	0	0	0.076	0.002	0	0	0	0.011	0	3.949	0.78	10.919	0.089	0.108	0	0.975	0.046	0	0	0.404	10.457	0.392	0.083
S5	AI	6.5	2.97	0.9	12.3	0.1	21	18	0.792	44.925	48.197	2.901	0.177	0.952	0.002	0.118	0.014	0.736	17.919	0	1.048	0	0.421	6.913	0.007	0.014	0	0.001	0.015	0	0	0	0	0.777	0	4.67	0.426	12.272	0.07	0.063	0.001	1.422	0.011	0	0.109	17.297	6.258	0.011	0.025
S9	AI	6.5	3.1	1.2	6.8	0.1	6.7	28.3	5.879	44.324	37.415	8.134	0.437	4.113	0.013	0.033	0.01	2.821	25.128	0.002	0.093	0	0.948	0.815	0.01	0.01	0	0.001	0.966	0.006	0	0	0	4.906	0	2.728	0.313	4.949	0.263	0.099	0.031	3.204	0.459	0	3.204	9.353	3.607	0.033	0
S11	AI	6	2.72	1.2	11.9	0.4	39.3	0.5	4.359	48.331	40.88	9.11	0.535	0.497	0	0.037	0	0.002	0.003	0	0.238	0	0.021	5.329	0	0	0	0.108	0.003	0.007	0	0.003	0	4.239	0.003	3.344	1.625	31.626	0.112	0.403	0	0.701	0.013	0.002	0.466	0	5.375	0.132	0
S12	AI	7	3.18	2.4	10.4	0.5	15.6	6.9	0.766	65.107	26.902	1.885	0.55	0.819	0.005	0.217	0	1.268	6.604	0	0.024	0	0.511	9.385	0	0	0.01	0.01	0.337	0.029	0	0	0	0.381	0.01	7.997	0.135	5.297	0.029	0.458	0	4.141	0.058	0	0.275	6.261	1.918	0.043	0.236
S20	AI	5.5	2.96	3.5	17.6	1.3	12.6	10.8	4.482	71.573	20.346	5.684	1.559	0.33	0.012	0.104	0	0.004	10.519	0	0	0	0.054	3.276	0	0	0	0	0	0	0	0	0	4.482	0	5.242	0.25	4.278	0.422	1.26	0	1.252	0.349	0	0.319	10.427	10.427	0.088	0.991
S23	AI	6	2.83	1.3	9.6	0.7	5	30.5	2.179	46.485	35.141	16.292	0.331	0.001	0.005	0.046	0.004	0.02	30.47	0	0.022	0	0.24	0.178	0.004	0.004	0	0.034	0.437	0.003	0	0.004	0.003	1.699	0.352	3.274	0.546	3.29	0.049	0.258	0.058	1.271	0.261	0	0	16.802	5.22	0.192	0.152
S26	AI	6.5	2.84	1.5	18.3	0.4	34.9	0	6.72	50.308	34.012	12.484	0.413	0.003	0.001	0.001	0	0.003	0.003	0.003	0.073	0	0.062	6.73	0	0	0	0.024	0.13	0.084	0	0	0	6.482	0.01	2.859	2.717	24.63	0.364	0.229	0.013	1.267	1.294	0	0	0.001	10.198	0.327	0.044
S29	AI	7	2.99	1.7	19.2	0.4	18.4	17.1	2.983	58.583	33.844	5.448	0.484	0.012	0	0.052	0	0.179	17.069	0	0.063	0	0.063	1.342	0	0	0	0	0.058	0	0	0	0	2.925	0	5.488	0.783	12.324	0.282	0.403	0	1.267	0.132	0	0.006	6.939	12.502	0.225	0.075
S46	AI	6	2.76	1.6	19	0.3	41.6	0.3	3.199	56.063	35.047	4.633	0.359	0.004	0.004	0.06	0	0.672	0.251	0	0.02	0	0.094	4.918	0	0	0	0.002	0.11	0	0	0	0	3.088	0	3.345	0.811	23.916	0.181	0.239	0.01	2.003	0.197	0	0.002	0.028	13.525	0.018	0.004
S52	AI	6.5	2.81	1	13.1	0.1	13.2	27.4	3.376	47.106	45.97	5.338	0.3	0.097	0	0.022	0	0.031	27.355	0.002	0.557	0	0.163	2.375	0	0	0	0	0.066	0	0	0.442	0	2.868	0	3.005	0.636	8.565	0.144	0.099	0.007	1.869	0.205	0	0.093	24.987	8.76	0.011	0.011
S15	AG	7	2.5	1.3	18.7	0.5	38.8	4.9	4.942	49.688	37.352	6.784	0.331	4.994	0.003	0.049	0	0.009	0.001	0	0.223	0	0.008	0.398	0	0	0	0	0.128	0	0	0	0	4.814	0.011	15.631	0.919	35.113	0.364	0.2	0.019	2.146	1.841	0	4.869	0	2.115	0	0.036
S18	AG	6.5	2.95	1.2	12.4	0.7	39.6	2.2	4.456	49.411	40.927	6.995	0.503	0.388	0.004	0.018	0.119	0.155	1.852	0	0.027	0	0.138	3.291	0.119	0.119	0.001	0.012	2.682	0.004	0.001	0.015	0	1.74	0.078	4.608	2.176	31.61	0.242	0.374	0.014	3.215	0.189	0.002	0.304	0.064	4.159	0.116	0.027
S28	AG	7.5	2.89	1	11.5	0	32.8	0.3	15.617	39.449	38.209	21.029	0.042	0	0.008	0.069	0	0.027	0.254	0	0.512	0	0.073	4.123	0	0	0	0.096	12.353	2.441	0.004	0	0.023	0.701	0.015	1.436	1.032	26.738	0.362	0.004	0	2.025	0.035	0	0	0	8.303	0.058	0
S31	AG	6.5	2.53	1.3	20.1	1.2	39.6	3.7	2.669	48.64	37.624	10.122	1.234	1.795	0	0.008	0	0	1.921	0	0.005	0	0.008	0.978	0	0	0	0	0	0.003	0	0	0	2.666	0.005	1.817	0.075	30.51	0.31	1.189	0	0.43	0.059	0	1.774	0	16.039	0.136	0.003
S32	AG	6.5	2.53	1.2	14.3	0	4.6	37.6	0.064	53.895	43.244	1.206	0.19	0.491	0	0.01	0.007	0.261	37.595	0	0.037	0	0.186	0.417	0.007	0.007	0	0	0.064	0	0	0	0	0	0	6.302	0.742	2.022	0.213	0.003	0	2.056	0.01	0	0.003	28.075	6.79	0.271	0
S33	AG	6.5	3.16	1.7	6.1	0.1	27.4	9.3	2.78	50.074	29.976	8.315	0.393	9.343	0	0.096	0	0.538	0.005	0	0.021	0.153	0.744	6.734	0	0	0.211	0.793	0.013	0.042	0	0	0	1.722	0	2.544	0.026	18.55	0.094	0.052	0.008	1.381	0.096	0	9.257	0	3.259	0.005	0.005
S34	AG	6.5	2.82	2.6	15.2	0.3	32.9	0	1.554	62.488	24.423	11.631	0.329	0	0	0.009	0	0.006	0.012	0	0	0	0.356	2.478	0	0	0.028	0.258	0.906	0	0	0.338	0	0.025	0.006	2.834	0.197	14.557	0	0.239	0.003	2.549	0.132	0	0	0.006	10.394	0	0
S36	AG	7	2.11	0.5	3.5	0	58.9	0.1	4.677	32.363	60.696	4.994	0.071	0.069	0.005	0.005	0	0.014	0.005	0	0.018	0	0.191	7.727	0	0	0	0.08	0.06	0.117	0	0	0	4.42	0	3.456	0	47.867	0.025	0.005	0.002	0.374	0.014	0	0.069	0.002	0.014	0	0.002
S37	AG	6.5	2.41	0.9	14.4	1.5	49.5	0	4.029	42.901	49.336	4.598	1.573	0	0	0.709	0	0	0.004	0.031	0.004	0	0.031	5.586	0	0	0	0	0	0	0	0.004	0	4.025	0	1.799	0.043	38.44	0.541	1.546	0	0.732	0.266	0	0	0	10.659	0.385	0.004
S39	AG	7.5	3.04	1.3	10.1	0.4	40.6	2.6	0.758	48.803	38.29	2.471	0.542	3.425	0.001	0.35	0.09	3.281	0.01	0.009	0.055	0	0.185	3.956	0.009	0.009	0	0.028	0.057	0.119	0.001	0.006	0	0.547	0.002	4.674	1.788	27.053	0.14	0.349	0.007	1.108	0.112	0	2.559	0.001	3.083	0.039	0
S44	AG	7	2.76	1.1	9.2	0.5	42.2	4.6	10.256	41.267	38.354	13.696	0.437	4.954	0.029	0.37	0	0.023	0.029	0	0.006	0	0.013	0.575	0	0	0	4.015	1.476	0.51	0	0.004	0	4.25	0.038	2.772	0.54	35.398	0.271	0.269	0.002	0.393	0.109	0	4.58	0.008	5.093	0.246	0
S45	AG	7	2.39	0.7	3.6	0.9	46	0	0.215	35.491	52.579	9.098	1.038	0.03	0.023	0.023	0	0.014	0.045	0	0.009	0	0.006	5.68	0	0	0	0	0.098	0	0	0.001	0	0.115	0	2.948	0.003	39.758	0.046	0.919	0	0.654	0.249	0	0	0	0.006	1.19	0
S57	AG	6.5	3.02	1.5	10.6	0.3	16.9	24.4	1.175	55.407	37.665	2.203	0.349	3.363	0.003	0.191	0	0.011	21.202	0.001	0.055	0	0.493	2.821	0	0	0	0.001	0.103	0	0	0.001	0	1.069	0.001	3.344	0.336	10.798	0.236	0.007	0.023	3.525	1.968	0	3.22	19.972	5.934	0.357	0
[truncated: 30 more columns]
